# Supplementary material for: Traditional Japanese medicine Kamikihito ameliorates sucrose preference, chronic inflammation and obesity induced by a high fat diet in middle-aged mice
Source: Front Endocrinol (Lausanne). 2024 Apr 29;15:1387964. doi: 10.3389/fendo.2024.1387964 (PMC11089234; doi:10.3389/fendo.2024.1387964)
Supplement: Supplementary file 2 [file DataSheet_2.xlsx]

## Sheet: Fig. 2A
	Male
	BW gain	day0	day1	day2	day3	day4	day5	day6	day7	day8	day9	day10	day11	day12
	control1	0	-2.3	-3.9	-5.2	-6	-6.9	-8.7	-8	-8.5	-8.5	-7.7	-6.6	-7.5
	control2	0	-1.3	-2.3	-3.7	-4.7	-5.2	-5.9	-5.5	-4.9	-5	-4.7	-4.3	-5.2
	control3	0	-1.4	-2.1	-3.2	-4.1	-4.8	-4.8	-4	-3.9	-3.8	-3.5	-3.2	-2.3
	control4	0	-0.4	-1.1	-2.2	-2.9	-3.8	-4.3	-3.9	-3.6	-2.8	-2.8	-3.3	-3
	control5	0	-2.2	-3.3	-4.8	-5.1	-5.8	-6.3	-5.2	-4.9	-4.4	-4	-4	-3.8
	KKT1	0	-1.7	-2.5	-4.4	-5.9	-7.4	-8.1	-7.3	-7	-8.3	-7.4	-6.8	-8.3
	KKT2	0	-2.2	-2.8	-3.5	-4.3	-5	-5.5	-5.1	-4.7	-5.2	-4.7	-3.9	-4.2
	KKT3	0	-1.8	-2.5	-3.7	-4.8	-6.8	-7.1	-6.4	-5.9	-6.1	-7.1	-5.9	-6.6
	KKT4	0	-1.9	-2.8	-3.9	-5.7	-6.5	-6.9	-7.3	-6.8	-6.9	-6.2	-7	-6.6
	KKT5	0	-2.5	-4.3	-5.6	-7	-7.6	-8.6	-7.4	-8.4	-8.8	-8.7	-9.3	-8.9
	KKT6	0	-1.3	-2.7	-3.9	-5.5	-5.8	-6.4	-5	-5.4	-5.7	-5.9	-5.8	-5.5
	Avergae	0	1	2	3	4	5	6	7	8	9	10	11	12
	control	0	-1.52	-2.54	-3.82	-4.56	-5.3	-6	-5.32	-5.16	-4.9	-4.54	-4.28	-4.36
	KKT	0	-1.9	-2.93333	-4.16667	-5.53333	-6.51667	-7.1	-6.41667	-6.36667	-6.83333	-6.66667	-6.45	-6.68333
	SD
	control	0	0.772658	1.08995	1.21326	1.15672	1.15326	1.71172	1.65741	1.95653	2.17025	1.89816	1.37732	2.05985
	KKT	0	0.414729	0.68313	0.763326	0.935236	0.984717	1.12606	1.11967	1.31555	1.45006	1.38082	1.77623	1.73829
	SE
	control	0	0.345543	0.487442	0.542586	0.517301	0.515752	0.765506	0.741215	0.874986	0.970567	0.848882	0.615955	0.921195
	KKT	0	0.169312	0.278887	0.311627	0.381809	0.402009	0.45971	0.457104	0.53707	0.591983	0.563718	0.725144	0.709656
	Test for normal distribution
	D'Agostino & Pearson test		day1	day2	day3
	K2	Invalid input data	2.886	0.6434	0.1711
	P value		0.2362	0.7249	0.918
	Passed normality test (alpha=0.05)?		Yes	Yes	Yes
	P value summary		ns	ns	ns
	Anderson-Darling test
	A2*	Invalid input data	0.3247	0.3367	0.2466
	P value		0.4656	0.4349	0.6846
	Passed normality test (alpha=0.05)?		Yes	Yes	Yes
	P value summary		ns	ns	ns
	Shapiro-Wilk test
	W	Invalid input data	0.9292	0.9558	0.9696
	P value		0.4027	0.7185	0.8824
	Passed normality test (alpha=0.05)?		Yes	Yes	Yes
	P value summary		ns	ns	ns
	Kolmogorov-Smirnov test
	KS distance	1	0.1486	0.2064	0.1818
	P value	<0.0001	>0.1000	>0.1000	>0.1000
	Passed normality test (alpha=0.05)?	No	Yes	Yes	Yes
	P value summary	****	ns	ns	ns
	Number of values	11	11	11	11

## Sheet: Fig. 2B
		Female
		BW gain	0	1	2	3	4	5	6	7	8	9	10	11	12
		control1	0	-0.8	-1.8	-3.5	-5.3	-5.8	-6.6	-5.8	-5.1	-4.7	-3.6	-3.3	-3.1
		control2	0	-2.4	-3.3	-5.3	-6.3	-7.9	-8.6	-8.5	-8.2	-8.2	-8.7	-8.6	-7.4
		control3	0	-0.9	-1.8	-3.2	-5	-6.5	-7.3	-6.5	-6.1	-5.5	-5.6	-5.3	-4.5
		control4	0	-2.2	-3.3	-4.7	-5.8	-7	-7.7	-8.4	-8.8	-8.7	-7.9	-7	-7.1
		KKT1	0	-1.7	-2.6	-4.2	-5.8	-8	-9.2	-10.2	-11.1	-12.5	-12.8	-12.5	-12.3
		KKT2	0	-0.9	-1.4	-2.8	-4.8	-5.9	-6.6	-6.3	-8.7	-9.4	-7.7	-6.9	-6.7
		KKT3	0	-0.8	-2.1	-3.2	-4.4	-5.4	-5.9	-7.8	-7.2	-6.9	-6.5	-6.3	-5.9
		KKT4	0	-1.8	-2.6	-5.5	-7	-7.9	-9.2	-8.8	-8.5	-8.6	-7.4	-8.9	-8.7
		Avergae	0	1	2	3	4	5	6	7	8	9	10	11	12
		control	0	-1.575	-2.55	-4.175	-5.6	-6.8	-7.55	-7.3	-7.05	-6.775	-6.45	-6.05	-5.525
		KKT	0	-1.3	-2.175	-3.925	-5.5	-6.8	-7.725	-8.275	-8.875	-9.35	-8.6	-8.65	-8.4
		SD
		control	0	1.36308	2.16864	3.3216	4.32169	5.33226	6.1027	6.50254	6.89732	7.25858	7.62384	7.87547	8.04096
		KKT	0	0.522813	0.567891	1.20381	1.16046	1.34412	1.72699	1.64393	1.62558	2.3445	2.84605	2.79702	2.85424
		SE
		control	0	0.681542	1.08432	1.6608	2.16084	2.66613	3.05135	3.25127	3.44866	3.62929	3.81192	3.93773	4.02048
		KKT	0	0.261406	0.283945	0.601907	0.58023	0.672062	0.863496	0.821964	0.812788	1.17225	1.42302	1.39851	1.42712

## Sheet: Fig. 2C
	Male
	Food Intake	day1	day2	day3	day4	day5	day6	day7	day8	day9	day10	day11	day12
	control1	0.85	1.01	2.72	3.2	3.26	2.35	2.47	3.08	2.42	2.56	3.13	1.51
	control2	0.91	1.32	2.38	2.47	3.12	3.46	2.76	3.83	2.57	2.52	1.94	1.26
	control3	1.42	1.79	3.37	3.76	3.48	3.57	3.38	4.55	3.67	3.02	2.56	3.48
	control4	2	2.33	3.36	4.36	3.74	3.82	2.7	4.54	3.88	2.39	2.37	3.68
	control5	1.03	1.28	2.45	3.54	3.45	3.47	3.75	4.38	3.97	2.64	2.28	2.54
	KKT1	0.94	1.29	1.8	2.23	2.81	3.53	3.16	3.77	2.12	2.01	1.93	1.59
	KKT2	0.94	1.62	3.32	3.98	3.72	3.56	3.51	4.3	3.25	2.99	2.55	3.41
	KKT3	1.16	1.36	3.29	3.11	1.87	4.22	2.83	4.25	3.45	1.16	1.74	0.3
	KKT4	1	1.06	2.21	2.34	2.41	3.24	2.46	4.91	2.87	2.02	1.41	2.87
	KKT5	0.42	0	0.97	1.5	2.24	2.4	2.3	2.92	1.23	1.17	0.36	0.94
	KKT6	0.98	1.04	2.19	2.37	2.97	3.37	3.34	3.75	2.65	1.25	1.21	2.16
	Avergae	1	2	3	4	5	6	7	8	9	10	11	12
	control	1.242	1.546	2.856	3.466	3.41	3.334	3.012	4.076	3.302	2.626	2.456	2.494
	KKT	0.906667	1.06167	2.29667	2.58833	2.67	3.38667	2.93333	3.98333	2.595	1.76667	1.53333	1.87833
	SD
	control	0.478299	0.520413	0.481695	0.698913	0.235584	0.568885	0.532607	0.629468	0.746572	0.238076	0.438668	1.10362
	KKT	0.906667	1.06167	2.29667	2.58833	2.67	3.38667	2.93333	3.98333	2.595	1.76667	1.53333	1.87833
	SE
	control	0.213902	0.232736	0.215421	0.312564	0.105357	0.254413	0.238189	0.281507	0.333877	0.106471	0.196178	0.493554
	KKT	0.370145	0.433424	0.93761	1.05668	1.09002	1.3826	1.19753	1.62619	1.0594	0.721239	0.625981	0.766826

## Sheet: Fig. 2D
	Female
	Food intake	day1	day2	day3	day4	day5	day6	day7	day8	day9	day10	day11	day12
	control1	0.43	1.26	1.69	2.6	2.46	2	2.44	3.08	3.76	4.2	3.6	3.98
	control2	0.06	0.9	1.15	2.39	1.91	2.43	2.19	2.25	3.23	2.54	2.44	2.92
	control3	0.32	1.13	2.44	2.43	2.58	1.93	2.21	3.25	3.64	3.05	3.31	3.63
	control4	0.02	0.31	1.47	2.28	2.14	1.89	1.72	1.46	1.83	2.32	2.38	2.21
	KKT1	0.58	1.38	2.02	2.29	1.87	1.24	1.33	1.63	1	1.87	2.59	3.05
	KKT2	0.77	1.65	2.42	2.65	2.6	2.38	2.34	0.53	1.23	3.04	3.63	2.97
	KKT3	0.42	0.49	1.67	2.93	2.21	1.82	1.79	1.82	2.85	3.08	3.03	4.06
	KKT4	0	0.72	0.6	1.12	1.5	0.87	1.57	1.84	2.23	2.6	1.61	1.61
	Avergae	1	2	3	4	5	6	7	8	9	10	11	12
	control	0.2075	0.9	1.6875	2.425	2.2725	2.0625	2.14	2.51	3.115	3.0275	2.9325	3.185
	KKT	0.4425	1.06	1.6775	2.2475	2.045	1.5775	1.7575	1.455	1.8275	2.6475	2.715	2.9225
	SD
	control	0.199228	0.420555	0.548475	0.132791	0.304781	0.249182	0.302104	0.825146	0.886209	0.83934	0.615325	0.785472
	KKT	0.327859	0.544977	0.780956	0.796006	0.470071	0.66264	0.431383	0.623886	0.865886	0.562102	0.851097	1.00583
	SE
	control	0.0996138	0.210278	0.274238	0.0663953	0.152391	0.124591	0.151052	0.412573	0.443105	0.41967	0.307663	0.392736
	KKT	0.16393	0.272489	0.390478	0.398003	0.235035	0.33132	0.215692	0.311943	0.432943	0.281051	0.425549	0.502914

## Sheet: Fig.2E
	Male
	Water intake	day7	day8	day9	day10	day11	day12
	control1	0.9	0.5	0.5	0.4	0.4	0.3
	control2	0.8	0.4	0.4	0.2	0.4	0.3
	control3	0.5	0.3	0.5	0.3	0.5	0.4
	control4	0.7	0.5	0.4	0.2	0.3	0.2
	control5	0.5	0.3	0.5	0.3	0.3	0.3
	KKT1	0.6	0.3	0.3	0.3	0.2	0.3
	KKT2	0.9	0.3	0.3	0.3	0.2	0.4
	KKT3	0.5	0.4	0.4	0.7	0.3	0.4
	KKT4	1.9	1.1	0.3	0.3	0.3	0.4
	KKT5	0.5	0.4	0.2	0.4	0.5	0.4
	KKT6	0.6	0.3	0.4	0.6	0.3	0
	Avergae	1	2	3	4	5	6
	control	0.68	0.4	0.46	0.28	0.38	0.3
	KKT	0.833333	0.466667	0.316667	0.433333	0.3	0.316667
	SD
	control	0.178885	0.1	0.0547723	0.083666	0.083666	0.0707107
	KKT	0.542832	0.314113	0.0752773	0.175119	0.109545	0.160208
	SE
	control	0.08	0.0447214	0.0244949	0.0374166	0.0374166	0.0316228
	KKT	0.22161	0.128236	0.0307318	0.071492	0.0447214	0.0654047

## Sheet: Fig. 2F
		Female
		Water Intake
			day7	day8	day9	day10	day11	day12
		control1	2	1.8	2	0.8	1.7	1
		control2	1.7	1.4	1	0.8	1.8	0.6
		control3	1	0.9	0.5	0.5	2.6	0.2
		control4	2	0.9	0.5	0.5	2.6	0.5
		KKT1	1.9	2.3	1.9	2.4	3.6	1.1
		KKT2	1	0.6	1.1	1.1	2.6	0.9
		KKT3	1.9	0.7	1.4	0.8	2.9	0.5
		KKT4	1.3	1.9	1.3	0.6	2	0.4
		Avergae	1	2	3	4	5	6
		control	1.675	1.25	1	0.65	2.175	0.575
		KKT	1.525	1.375	1.425	1.225	2.775	0.725
		SD
		control	0.471699	0.43589	0.707107	0.173205	0.492443	0.330404
		KKT	0.45	0.853913	0.340343	0.809835	0.665207	0.330404
		SE
		control	0.23585	0.217945	0.353553	0.0866025	0.246221	0.165202
		KKT	0.225	0.426956	0.170171	0.404918	0.332603	0.165202

## Sheet: Fig. 2G
	Male
	sucrose intake	day7	day8	day9	day10	day11	day12
	control1	6.9	10.2	11.3	11.1	10.8	10.8
	control2	7.5	11.7	12.7	13.3	11.1	12.8
	control3	6.6	9.7	8.9	9.6	8.8	8.7
	control4	6.4	9.7	9.4	9.9	8.3	7.8
	control5	5.8	8.1	8.8	9.7	9.1	10.3
	KKT1	6.1	11.1	12.1	12.2	11.1	11.6
	KKT2	7	11.3	10.1	9.9	9.5	9.5
	KKT3	5.3	8	10.1	12.8	12.1	9.7
	KKT4	2.2	6.1	9.3	9.6	8.8	8.9
	KKT5	6.9	13.2	13.8	12.5	11.2	16.2
	KKT6	7.2	9.3	9.2	10.2	9.4	9.8
	Avergae	1	2	3	4	5	6
	control	6.64	9.88	10.22	10.72	9.62	10.08
	KKT	5.78333	9.83333	10.7667	11.2	10.35	10.95
	SD
	control	0.626897	1.28919	1.71377	1.56269	1.2518	1.94088
	KKT	1.89253	2.5563	1.81512	1.44914	1.29422	2.72672
	SE
	control	0.280357	0.576541	0.76642	0.698856	0.559821	0.867986
	KKT	0.772622	1.0436	0.74102	0.591608	0.528362	1.11318

## Sheet: Fig. 2H
	Female
	sucrose Intake
		day7	day8	day9	day10	day11	day12
	control1	6.4	8.8	8.4	11	8.5	8.1
	control2	3.9	8	8.7	10.6	10.3	11.7
	control3	6.3	9.5	9	9.8	9	9.6
	control4	2.5	7.7	8.8	10.1	10.4	9.9
	KKT1	2.5	3.4	1.3	2.4	4.3	7.7
	KKT2	7	5	4.8	9.5	8.6	9.1
	KKT3	2.5	7.8	6.5	8.1	7.6	8
	KKT4	5	10	8.9	10.2	7.8	8.9
	Avergae	1	2	3	4	5	6
	control	4.775	8.5	8.725	10.375	9.55	9.825
	KKT	4.25	6.55	5.375	7.55	7.075	8.425
	SD
	control	1.90679	0.812404	0.25	0.531507	0.946925	1.47733
	KKT	2.17945	2.93201	3.19518	3.5426	1.89978	0.680074
	SE
	control	0.953393	0.406202	0.125	0.265754	0.473462	0.738664
	KKT	1.08972	1.466	1.59759	1.7713	0.94989	0.340037

## Sheet: Fig. 2I
	Male
	Sucrose intakeRatio	day7	day8	day9	day10	day11	day12
	control1	88.4615	95.3271	95.7627	96.5217	96.4286	97.2973
	control2	90.3614	96.6942	96.9466	98.5185	96.5217	97.7099
	control3	92.9577	97	94.6809	96.9697	94.6237	95.6044
	control4	90.1408	95.098	95.9184	98.0198	96.5116	97.5
	control5	92.0635	96.4286	94.6237	97	96.8085	97.1698
	KKT1	91.0448	97.3684	97.5806	97.6	98.2301	97.479
	KKT2	88.6076	97.4138	97.1154	97.0588	97.9381	95.9596
	KKT3	91.3793	95.2381	96.1905	94.8148	97.5806	96.0396
	KKT4	53.6585	84.7222	96.875	96.9697	96.7033	95.6989
	KKT5	93.2432	97.0588	98.5714	96.8992	95.7265	97.5904
	KKT6	92.3077	96.875	95.8333	94.4444	96.9072	100
	Avergae	1	2	3	4	5	6
	control	90.797	96.1096	95.5864	97.406	96.1788	97.0563
	KKT	85.0402	94.7794	97.0277	96.2978	97.181	97.1279
	SD
	control	1.75695	0.847332	0.966725	0.829392	0.881161	0.837121
	KKT	15.4524	4.99175	0.984612	1.32077	0.922205	1.62342
	SE
	control	0.785731	0.378938	0.432333	0.370915	0.394067	0.374372
	KKT	6.30841	2.03787	0.401966	0.539203	0.376489	0.662757

## Sheet: Fig. 2J
		Female
		Sucrose intakeRatio	day7	day8	day9	day10	day11	day12
		control1	76.1905	83.0189	80.7692	93.2203	83.3333	89.011
		control2	69.6429	85.1064	89.6907	92.9825	85.124	95.122
		control3	86.3014	91.3462	94.7368	95.1456	77.5862	97.9592
		control4	55.5556	89.5349	94.6237	95.283	80	95.1923
		KKT1	56.8182	59.6491	40.625	50	54.4304	87.5
		KKT2	87.5	89.2857	81.3559	89.6226	76.7857	91
		KKT3	56.8182	91.7647	82.2785	91.0112	72.381	94.1176
		KKT4	79.3651	84.0336	87.2549	94.4444	79.5918	95.6989
		Avergae	1	2	3	4	5	6
		control	71.9226	87.2516	89.9551	94.1579	81.5109	94.3211
		KKT	70.1254	81.1833	72.8786	81.2696	70.7972	92.0791
		SD
		control	12.8846	3.85127	6.56025	1.22504	3.36955	3.77859
		KKT	15.7206	14.7135	21.6579	20.9447	11.3077	3.6236
		SE
		control	6.44232	1.92563	3.28012	0.612522	1.68477	1.8893
		KKT	7.8603	7.35674	10.829	10.4723	5.65383	1.8118

[truncated: 31 more sheets: Fig. 3A, Fig. 3B, Fig. 3C, Fig. 3D, Fig. 3E, Fig. 3F, Fig. 3G, Fig. 3H, Fig. 3I, Fig. 3J, Fig. 3K, Fig. 3L, Fig. 3M, Fig. 3N, Fig. 4A, Fig. 4B, Fig. 4C, Fig. 4D, Fig. 4E, Fig. 4F …]
